# Supplementary material for: Microbiota plasticity in tilapia gut revealed by meta-analysis evaluating the effect of probiotics, prebiotics, and biofloc
Source: PeerJ. 2023 Oct 11;11:e16213. doi: 10.7717/peerj.16213 (PMC10576497; doi:10.7717/peerj.16213)
Supplement: Supplemental Information 8 [file peerj-11-16213-s008.csv]

#NAME	Pro_588568_Exp2	Pro_588568_Exp1	Pro_588568_Ctrl	Pro_588568_Exp3	Pro_594261_Exp	Pro_594261_Ctrl	Pre_612370_Ctrl2	Pre_612370_Ctrl1	Pre_612370_Exp	Pre_613504_Ctrl2	Pre_613504_Ctrl1	Pre_613504_Exp2	Pre_613504_Exp1	Pre_615286_Ctrl2	Pre_615286_Ctrl1	Pre_615286_Exp	Pro_613970_Exp	Pro_613970_Ctrl	Pro_703957_Exp2	Pro_703957_Exp1	Pro_703957_Ctrl1	Pro_703957_Ctrl2	Pro_748076_Ctrl2	Pro_748076_Ctrl1	Pro_748076_Exp	Pre_766406_Exp	Pre_805534_Exp	Pro_896332_Ctrl	Pro_896332_Exp2	Pro_896332_Exp1	Pro_342522_Ctrl2	Pro_342522_Exp	Pro_342522_Ctrl1	Pro_506618_Exp	Pro_506618_Ctrl2	Pro_506618_Ctrl1	Bio_506530_Ctrl	Bio_506530_Exp2	Bio_506530_Exp1
Bacteroidetes	0.00691426	0.03910611	0.08484216	0.00244093	0.00074324	0.12312164	0.00517488	0.00808284	0.01903111	0.03988191	0.04625383	0.01295948	0.00387153	0.07824741	0.1313357	0.13564061	0.05894318	0.07193835	0.16487456	0.13332503	0.12236746	0.1958678	0	0	0.00047738	0.00221763	0.01779382	0.00154915	0.00484937	0.00458825	0.10572744	0.35340943	0.68928505	0.05567974	0.00014011	0.00025324	0.13588862	0.15275493	0.07439122
Firmicutes	0.02765966	0.07733147	0.15628551	0	0.2062206	0.00512633	0.00528271	0.0117477	0.01304506	0.22108371	0.12500485	0.32817156	0.10623489	0.71505192	0.69011164	0.69239818	0.26251879	0.11248013	0.19569941	0.11910074	0.12587285	0.20070574	0.07932797	0.11595816	0.09910503	0.00061853	0.84334646	6.01E-05	6.52E-05	0.00027454	0.00514771	0.00745098	0.00198162	0.48953863	0.59764119	0.05377917	0.01264263	0.01917994	0.03666395
Actinobacteria	0.00048739	0.00165946	0.00357363	0	0.10158383	0.00723509	0.26952763	0.02811708	0.10194718	0.49397356	0.51385519	0.46352947	0.57548253	0.02475071	0.0289635	0.01981047	0.01823351	0.08381637	0.0315879	0.03551299	0.03787214	0.03958809	0.31342889	0.24592063	0.38099346	0.80456022	0.03063639	4.40E-05	8.39E-05	6.78E-05	0	0.00022059	0	0.14086635	0.08375503	0.58927276	0.07251927	0.01597197	0.042931
Proteobacteria	0.6561704	0.28966006	0.18040587	0.80133926	0.68997094	0.68138895	0.55419456	0.70994342	0.43249956	0.1428633	0.09327681	0.14264842	0.22416237	0.14689016	0.105071	0.10446882	0.54443198	0.64835351	0.04726798	0.0568462	0.06772413	0.06916673	0.40345682	0.53436534	0.38232396	0.08947075	0.09602798	0.00360114	0.00591407	0.01604664	0.31514298	0.39782983	0.30866786	0.23426615	0.27517008	0.24543624	0.47007427	0.29768901	0.42318155
Planctomycetes	0	0	0	0	0	0.0975009	0.00704869	0.00141702	0.0010361	0.00186294	0.00134535	0.00205873	0.0005072	0.00031601	8.27E-05	9.04E-05	0.00100938	0.00449073	0.04367007	0.06012916	0.05730231	0.06013704	0.14553201	0.10035374	0.0494623	0.00041361	0.00130354	0	0	0	0	0	0	0.002392	0.005074	0.02704875	0.08489817	0.0231402	0.09549685
Tenericutes	0	6.55E-05	8.07E-05	0	0	0	0	0	7.32E-05	0	0.0023292	0.00043347	0.00794803	0.00144057	0.0030254	0.003837	0.00010686	0.00060778	0	0	0	0	0	0	0	3.73E-05	0.00032642	0	0	0	0	0	0	0.00010689	0	0	0	0	0.00017561
Cyanobacteria	0.00521078	0.01698756	0.03150171	0	0	0	0.00019104	0.00018456	0.00060644	0.00084734	0.01218105	0.00090496	0.00023205	0.010132	0.02202412	0.02189961	0.01183461	0.0492589	0.00019863	6.98E-05	5.68E-05	0.00023169	0	0	0	5.05E-05	0.00273242	0	0	0	0	0.00010232	0	0.00508101	0	0	0.00353202	0.00088707	0.00049977
Patescibacteria	0	7.16E-05	9.70E-05	0	0	0	0.00381844	0.00169648	0.00286599	0.0063574	0.00356715	0.00091297	0.00033111	0.00098744	0.00234826	0.00200016	0.0019079	0.00223929	0.00109906	0.00192648	0.00122772	0.00225817	0.00167438	0	0	0.00086017	0.00036829	0	0	0	0	0	0	0.00027745	0.00073673	4.01E-05	0.00097575	0.00132192	0.00045731
Chloroflexi	0	0	0	0	0	0	0.00045383	0.00092959	0.00128981	0.00046438	0.02951864	0.00196774	0.00011738	0.0008926	0.0020745	0.00205121	0.00075064	0.00455274	0.03656309	0.06630406	0.05333801	0.06263461	0.0012483	0.00176265	0.00340269	5.96E-05	0.00095045	0	0	0	0	0	0	0.0148234	0.0156349	0.0513126	0.00987475	0.01086334	0.00299768
Chlamydiae	0	0	0	0	0	0	0.00357819	0.00439155	0.00031103	0.06349643	0.04239622	0.01163942	0.07813785	6.94E-05	0	0	0.00127747	0.00094575	0.00185381	0.00249902	0.00235578	0.00222946	0	0.00052602	0	0.00011009	0	0	0	0	0.00034252	0	0	0.0401765	0.01373191	0.02564958	0.04402977	0.00076773	0.00051499
Spirochaetes	0.00112624	0.00726859	0.01792043	0	0	0	0	0	0.00049829	0.00078196	0.00083363	0.00024876	0	0.00245801	0.00243639	0.00240756	3.35E-05	0.00020024	0.10505097	0.10903877	0.07246945	0.04249072	0	0	0	0	0.00018097	0	0	0	0	0	0	9.23E-05	0	0	0.00166235	0.00110922	0
Fusobacteria	0.30234185	0.56520057	0.52134366	0.19613326	0	0.00236416	0.09396143	0.1868362	0.3124063	0.02567276	0.11445606	0.0325756	0.00129346	0.0108698	0.0042787	0.00602257	0.09472957	0.00284168	0.36839677	0.41147018	0.45545477	0.31887735	0.05046942	0.00011386	0.04940909	0.08790364	0.00507309	0.99474557	0.98906073	0.97902277	0.57350485	0.24094291	6.55E-05	0.00739627	0.00259518	0.00106084	0.13328728	0.44503394	0.30435515
Epsilonbacteraeota	0	0.00154588	0.00312754	0	0.0014814	0	0.0001118	0.00017679	0.00030955	0	9.98E-05	0.00026945	0	0.00157007	0.00298965	0.00271	3.07E-05	0.00062475	0	0	0	0	5.23E-05	0.0003659	0.00160093	2.27E-05	0.00054541	0	0	0	0	0	0	0.00106311	0	0	0	0	0
Synergistetes	0	0	0	0	0	0	0	0	2.19E-05	0.00020644	0.00069288	9.83E-05	0	0.00447086	0.00284107	0.00340138	3.63E-05	0	0	0	0	0	0	0	0	0	0.00037088	0	0	0	0	0	0	0.00019427	0	0	0	0	0
Verrucomicrobia	8.94E-05	0.00096602	0.00039406	8.65E-05	0	0.05848717	0.02503599	0.01618747	0.00473067	0	0.00045017	0	0	0.00032366	0.00080533	0.00108754	0.00092019	0.00524413	0.00297169	0.00287017	0.00266928	0.0043493	0.0014059	2.53E-05	0.03140206	0.00017908	0.00010622	0	2.67E-05	0	0.0001345	4.39E-05	0	0.00216177	0.00428092	0.0004117	0.02802968	0.03119667	0.01702184
Dependentiae	0	0	0	0	0	0	0.00038658	0.00105631	0.0008143	0.00022712	0.01172398	0.00082983	0.00168162	0	0	0	5.26E-05	0.00076114	0.00032212	0.00038859	0.00075806	0.00083407	0.00180157	0.00010633	0.0002436	0.00030253	0	0	0	0	0	0	0	0.00214102	0.00105976	0.00527874	0.00224317	4.59E-05	0.00032525
Deinococcus-Thermus	0	0	0	0	0	0	0.03101906	0.0290001	0.10687689	6.65E-05	0.00050693	0.00039452	0	0	8.37E-05	1.43E-05	0.00041371	0.00038192	0	0	0	0	0	0	0	0.01314074	0	0	0	0	0	0	0	6.80E-05	0	0	0	0	0
Acidobacteria	0	0	0	0	0	0.02150695	0.00015691	0.00016482	0.00105542	1.85E-05	0.00020857	0.00013781	0	0.00073077	0.00075929	0.00106936	0.00170124	0.00667153	5.89E-05	0	0	0	0	0.00041663	0	4.92E-05	0.00012494	0	0	0	0	0	0	0.00228339	0	0	0	0	0.00060732
Rokubacteria	0	0	0	0	0	0	0	0	0	0	0	0	0	0	0	0	0	0.00045722	0	0	0	0	0	0	0	0	0	0	0	0	0	0	0	0.00022665	0	0	0	0	0
Deferribacteres	0	0	0	0	0	0	0	0	0	0.00020644	0.00018405	0	0	5.13E-05	0	3.21E-05	0	8.87E-05	0	0	0	0	0	0	0	0	0	0	0	0	0	0	0	7.24E-05	0	0	0	0	0
Thaumarchaeota	0	0	0	0	0	0	0	0	0	0	0	0	0	0	0	0	0	0	0.00025702	0.00042248	0.00047193	0.00062923	0	0	0	0	0	0	0	0	0	0	0	4.21E-05	0	0	0	0	0
Kiritimatiellaeota	0	6.55E-05	0.00024152	0	0	0	0	0	0	0	5.95E-05	0	0	0	0	0	0	0.00019816	0.00012799	0	0	0	0	0	0	0	0	0	0	0	0	0	0	0	0	0	0	0	0
WPS-2	0	0	0	0	0	0	0	0	0	0.0019893	0.0009706	0.00021954	0	9.66E-05	0.00012033	0	0	0.00032189	0	0	0	0	0	0	0	0	0	0	0	0	0	0	0	9.23E-05	0	0	0	0	0
Gemmatimonadetes	0	0	0	0	0	0	4.67E-05	0	0.00038469	0	8.55E-05	0	0	0	0	0.000123	0.0004706	0.00253657	0	0	0	0	0	0	0	3.73E-06	0	0	0	0	0	0	0	0.00053275	0	0	0	3.82E-05	0.00038049
Elusimicrobia	0	7.16E-05	9.83E-05	0	0	0	0	1.87E-05	0	0	0	0	0	0.00042145	0.00064872	0.00085073	0	0	0	0	0	0	0	0	0	0	8.75E-05	0	0	0	0	0	0	0	0	0	0	0	0
Euryarchaeota	0	0	0	0	0	0	0	0	0	0	0	0	0	0.00011041	0	0	0	0	0	0	0	0	0	0	0	0	0	0	0	0	0	0	0	0	0	0	0	0	0
Halanaerobiaeota	0	0	0	0	0	0	0	0	0	0	0	0	0	0.00011878	0	8.50E-05	0	0	0	0	0	0	0	0	0	0	2.52E-05	0	0	0	0	0	0	0	0	0	0	0	0
Armatimonadetes	0	0	0	0	0	0	8.55E-06	1.88E-05	1.79E-05	0	0	0	0	0	0	0	0.00030659	0.00014904	0	0	0	0	0	0	0	0	0	0	0	0	0	0	0	0	0	0	0	0	0
Nitrospirae	0	0	0	0	0	0.00326881	3.06E-06	3.06E-05	0.00011175	0	0	0	0	0	0	0	8.39E-06	0.00031918	0	9.64E-05	5.93E-05	0	0	0	0	0	0	0	0	0	0	0	0	4.12E-05	0	0	2.26E-05	0	0
Dadabacteria	0	0	0	0	0	0	0	0	0	0	0	0	0	0	0	0	0	0	0	0	0	0	0.0016024	8.55E-05	0.00157949	0	0	0	0	0	0	0	0	0.00016091	0.00018018	0.00045633	0	0	0
Latescibacteria	0	0	0	0	0	0	0	0	0	0	0	0	0	0	0	0	0	7.35E-05	0	0	0	0	0	0	0	0	0	0	0	0	0	0	0	4.92E-05	0	0	0	0	0
Acetothermia	0	0	0	0	0	0	0	0	0	0	0	0	0	0	0	0	0	0	0	0	0	0	0	0	0	0	0	0	0	0	0	0	0	4.87E-05	0	0	0	0	0
Unassigned	0	0	0	0	0	0	0	0	0	0	0	0	0	0	0	0	0.00026528	5.49E-05	0	0	0	0	0	0	0	0	0	0	0	0	0	0	0	0	0	0	0	0	0
Omnitrophicaeota	0	0	0	0	0	0	0	0	3.51E-05	0	0	0	0	0	0	0	0	3.79E-05	0	0	0	0	0	0	0	0	0	0	0	0	0	0	0	0	0	0	0	0	0
Lentisphaerae	0	0	8.80E-05	0	0	0	0	0	0	0	0	0	0	0	0	0	0	0	0	0	0	0	0	0	0	0	0	0	0	0	0	0	0	0	0	0	0	0	0
Cloacimonetes	0	0	0	0	0	0	0	0	0	0	0	0	0	0	0	0	0	0	0	0	0	0	0	0	0	0	0	0	0	0	0	0	0	4.12E-05	0	0	0	0	0
Modulibacteria	0	0	0	0	0	0	0	0	0	0	0	0	0	0	0	0	1.69E-05	0	0	0	0	0	0	0	0	0	0	0	0	0	0	0	0	0	0	0	0	0	0
Zixibacteria	0	0	0	0	0	0	0	0	3.18E-05	0	0	0	0	0	0	0	0	6.87E-05	0	0	0	0	0	0	0	0	0	0	0	0	0	0	0	0	0	0	0	0	0
TA06	0	0	0	0	0	0	0	0	0	0	0	0	0	0	0	0	0	0	0	0	0	0	0	0	0	0	0	0	0	0	0	0	0	8.43E-05	0	0	0	0	0
Entotheonellaeota	0	0	0	0	0	0	0	0	0	0	0	0	0	0	0	0	0	0.00028541	0	0	0	0	0	0	0	0	0	0	0	0	0	0	0	0	0	0	0	0	0
FBP	0	0	0	0	0	0	0	0	0	0	0	0	0	0	0	0	0	0	0	0	0	0	0	0	0	0	0	0	0	0	0	0	0	0	0	0	0.00031963	0	0
